# Supplementary material for: Prediction of drug–target interactions through multi-task learning
Source: Sci Rep. 2022 Oct 31;12:18323. doi: 10.1038/s41598-022-23203-y (PMC9622881; doi:10.1038/s41598-022-23203-y)
Supplement: Supplementary file 2 — Supplementary Table S1. [file 41598_2022_23203_MOESM2_ESM.xlsx]

## Sheet: target_names_clustered
cluster	chembl_id	names
Cluster1	CHEMBL3192	Histone deacetylase 8
	CHEMBL5103	Histone deacetylase 10
	CHEMBL1937	Histone deacetylase 2
	CHEMBL1829	Histone deacetylase 3
	CHEMBL3524	Histone deacetylase 4
	CHEMBL1865	Histone deacetylase 6
	CHEMBL4145	Histone deacetylase 9
	CHEMBL3310	Histone deacetylase 11
	CHEMBL2563	Histone deacetylase 5
	CHEMBL2716	Histone deacetylase 7
	CHEMBL325	Histone deacetylase 1
Cluster2	CHEMBL3142	DNA-dependent protein kinase
	CHEMBL3130	PI3-kinase p110-delta subunit
	CHEMBL4005	PI3-kinase p110-alpha subunit
	CHEMBL2842	Serine/threonine-protein kinase mTOR
	CHEMBL3267	PI3-kinase p110-gamma subunit
	CHEMBL3145	PI3-kinase p110-beta subunit
Cluster3	CHEMBL280	Matrix metalloproteinase 13
	CHEMBL4588	Matrix metalloproteinase 8
	CHEMBL3869	Matrix metalloproteinase 14
	CHEMBL3706	ADAM17
	CHEMBL321	Matrix metalloproteinase 9
	CHEMBL333	Matrix metalloproteinase-2
Cluster4	CHEMBL203	Epidermal growth factor receptor erbB1
	CHEMBL1981	Insulin receptor
	CHEMBL3234	Tyrosine-protein kinase HCK
	CHEMBL3835	Serine/threonine-protein kinase NEK2
	CHEMBL6166	Mitogen-activated protein kinase kinase kinase kinase 4
Cluster5	CHEMBL205	Carbonic anhydrase II
	CHEMBL261	Carbonic anhydrase I
	CHEMBL3242	Carbonic anhydrase XII
	CHEMBL3729	Carbonic anhydrase IV
	CHEMBL3594	Carbonic anhydrase IX
Cluster6	CHEMBL211	Muscarinic acetylcholine receptor M2
	CHEMBL216	Muscarinic acetylcholine receptor M1
	CHEMBL1821	Muscarinic acetylcholine receptor M4
	CHEMBL2035	Muscarinic acetylcholine receptor M5
	CHEMBL245	Muscarinic acetylcholine receptor M3
Cluster7	CHEMBL204	Thrombin
	CHEMBL244	Coagulation factor X
	CHEMBL1873	Tissue-type plasminogen activator
	CHEMBL3991	Coagulation factor VII
Cluster8	CHEMBL226	Adenosine A1 receptor
	CHEMBL251	Adenosine A2a receptor
	CHEMBL255	Adenosine A2b receptor
	CHEMBL256	Adenosine A3 receptor
Cluster9	CHEMBL1881	Prostanoid EP2 receptor
	CHEMBL1811	Prostanoid EP1 receptor
	CHEMBL1836	Prostanoid EP4 receptor
	CHEMBL3710	Prostanoid EP3 receptor
Cluster10	CHEMBL2334	Caspase-3
	CHEMBL3776	Caspase-8
	CHEMBL3308	Caspase-6
	CHEMBL3468	Caspase-7
Cluster11	CHEMBL4072	Cathepsin B
	CHEMBL268	Cathepsin K
	CHEMBL3837	Cathepsin L
	CHEMBL2954	Cathepsin S
Cluster12	CHEMBL3230	Sphingosine 1-phosphate receptor Edg-6
	CHEMBL3892	Sphingosine 1-phosphate receptor Edg-3
	CHEMBL2955	Sphingosine 1-phosphate receptor Edg-5
	CHEMBL4333	Sphingosine 1-phosphate receptor Edg-1
Cluster13	CHEMBL279	Vascular endothelial growth factor receptor 2
	CHEMBL2973	Rho-associated protein kinase 2
	CHEMBL2996	Protein kinase C delta
	CHEMBL2007	Platelet-derived growth factor receptor alpha
Cluster14	CHEMBL283	Matrix metalloproteinase 3
	CHEMBL4393	Matrix metalloproteinase 12
	CHEMBL4073	Matrix metalloproteinase 7
	CHEMBL332	Matrix metalloproteinase-1
Cluster15	CHEMBL1801	Plasminogen
	CHEMBL3286	Urokinase-type plasminogen activator
	CHEMBL2319	Kallikrein 1
Cluster16	CHEMBL2000	Plasma kallikrein
	CHEMBL2820	Coagulation factor XI
	CHEMBL4444	Vitamin K-dependent protein C
Cluster17	CHEMBL222	Norepinephrine transporter
	CHEMBL228	Serotonin transporter
	CHEMBL238	Dopamine transporter
Cluster18	CHEMBL233	Mu opioid receptor
	CHEMBL236	Delta opioid receptor
	CHEMBL237	Kappa opioid receptor
Cluster19	CHEMBL235	Peroxisome proliferator-activated receptor gamma
	CHEMBL239	Peroxisome proliferator-activated receptor alpha
	CHEMBL3979	Peroxisome proliferator-activated receptor delta
Cluster20	CHEMBL1949	Cyclophilin A
	CHEMBL4302	P-glycoprotein 1
	CHEMBL3359	Formyl peptide receptor 1
Cluster21	CHEMBL2581	Cathepsin D
	CHEMBL2525	Beta secretase 2
	CHEMBL4822	Beta-secretase 1
Cluster22	CHEMBL258	Tyrosine-protein kinase LCK
	CHEMBL4937	Casein kinase I epsilon
	CHEMBL5251	Tyrosine-protein kinase BTK
Cluster23	CHEMBL259	Melanocortin receptor 4
	CHEMBL4644	Melanocortin receptor 3
	CHEMBL4608	Melanocortin receptor 5
Cluster24	CHEMBL3438	Protein kinase C zeta
	CHEMBL2276	c-Jun N-terminal kinase 1
	CHEMBL4895	Tyrosine-protein kinase receptor UFO
Cluster25	CHEMBL2828	Casein kinase I delta
	CHEMBL2599	Tyrosine-protein kinase SYK
	CHEMBL3836	LIM domain kinase 1
Cluster26	CHEMBL3476	Inhibitor of nuclear factor kappa B kinase alpha subunit
	CHEMBL2345	Ribosomal protein S6 kinase alpha 3
	CHEMBL5330	Mitogen-activated protein kinase kinase kinase kinase 2
Cluster27	CHEMBL1906	Serine/threonine-protein kinase RAF
	CHEMBL2073	Tyrosine-protein kinase YES
	CHEMBL5145	Serine/threonine-protein kinase B-raf
Cluster28	CHEMBL2850	Glycogen synthase kinase-3 alpha
	CHEMBL2695	Focal adhesion kinase 1
	CHEMBL2292	Dual-specificity tyrosine-phosphorylation regulated kinase 1A
Cluster29	CHEMBL3568	Nitric-oxide synthase, brain
	CHEMBL4803	Nitric-oxide synthase, endothelial
	CHEMBL4481	Nitric oxide synthase, inducible
Cluster30	CHEMBL2808	LXR-alpha
	CHEMBL3401	Pregnane X receptor
	CHEMBL1741186	Nuclear receptor ROR-gamma
Cluster31	CHEMBL3356	Cytochrome P450 1A2
	CHEMBL3622	Cytochrome P450 2C19
	CHEMBL4261	Hypoxia-inducible factor 1 alpha
Cluster32	CHEMBL4625	Apoptosis regulator Bcl-X
	CHEMBL4860	Apoptosis regulator Bcl-2
	CHEMBL4361	Induced myeloid leukemia cell differentiation protein Mcl-1
Cluster33	CHEMBL4461	NAD-dependent deacetylase sirtuin 3
	CHEMBL4462	NAD-dependent deacetylase sirtuin 2
	CHEMBL4506	NAD-dependent deacetylase sirtuin 1
Cluster34	CHEMBL3492	Proteasome Macropain subunit
	CHEMBL4662	Proteasome Macropain subunit MB1
	CHEMBL4208	Proteasome component C5
Cluster35	CHEMBL1827	Phosphodiesterase 5A
	CHEMBL2652	Phosphodiesterase 2A
Cluster36	CHEMBL1862	Tyrosine-protein kinase ABL
	CHEMBL1824	Receptor protein-tyrosine kinase erbB-2
Cluster37	CHEMBL206	Estrogen receptor alpha
	CHEMBL242	Estrogen receptor beta
Cluster38	CHEMBL2034	Glucocorticoid receptor
	CHEMBL1871	Androgen Receptor
Cluster39	CHEMBL210	Beta-2 adrenergic receptor
	CHEMBL213	Beta-1 adrenergic receptor
Cluster40	CHEMBL215	Arachidonate 5-lipoxygenase
	CHEMBL2409	Epoxide hydratase
Cluster41	CHEMBL1977	Vitamin D receptor
	CHEMBL4618	Leukotriene A4 hydrolase
Cluster42	CHEMBL217	Dopamine D2 receptor
	CHEMBL231	Histamine H1 receptor
Cluster43	CHEMBL1951	Monoamine oxidase A
	CHEMBL2039	Monoamine oxidase B
Cluster44	CHEMBL218	Cannabinoid CB1 receptor
	CHEMBL253	Cannabinoid CB2 receptor
Cluster45	CHEMBL2056	Dopamine D1 receptor
	CHEMBL3155	Serotonin 7 (5-HT7) receptor
Cluster46	CHEMBL220	Acetylcholinesterase
	CHEMBL1914	Butyrylcholinesterase
Cluster47	CHEMBL221	Cyclooxygenase-1
	CHEMBL230	Cyclooxygenase-2
Cluster48	CHEMBL224	Serotonin 2a (5-HT2a) receptor
	CHEMBL234	Dopamine D3 receptor
Cluster49	CHEMBL240	HERG
	CHEMBL286	Renin
Cluster50	CHEMBL241	Phosphodiesterase 3A
	CHEMBL254	Phosphodiesterase 4A
Cluster51	CHEMBL2016	Coagulation factor IX
	CHEMBL3721	Cytochrome P450 2C8
Cluster52	CHEMBL1913	Platelet-derived growth factor receptor beta
	CHEMBL5469	Protein tyrosine kinase 2 beta
Cluster53	CHEMBL1957	Insulin-like growth factor I receptor
	CHEMBL2793	Casein kinase I alpha
Cluster54	CHEMBL1936	Stem cell growth factor receptor
	CHEMBL262	Glycogen synthase kinase-3 beta
Cluster55	CHEMBL1907	Aminopeptidase N
	CHEMBL5043	Endoplasmic reticulum aminopeptidase 2
Cluster56	CHEMBL3629	Casein kinase II alpha
	CHEMBL1868	Vascular endothelial growth factor receptor 1
Cluster57	CHEMBL260	MAP kinase p38 alpha
	CHEMBL4439	TGF-beta receptor type I
Cluster58	CHEMBL4306	Voltage-gated potassium channel subunit Kv1.5
	CHEMBL4633	Voltage-gated potassium channel subunit Kv1.3
Cluster59	CHEMBL3807	T-cell protein-tyrosine phosphatase
	CHEMBL2889	Hematopoietic cell protein-tyrosine phosphatase 70Z-PEP
Cluster60	CHEMBL3650	Fibroblast growth factor receptor 1
	CHEMBL4816	Serine/threonine-protein kinase AKT3
Cluster61	CHEMBL264	Histamine H3 receptor
	CHEMBL3759	Histamine H4 receptor
Cluster62	CHEMBL267	Tyrosine-protein kinase SRC
	CHEMBL4203	Dual specificity protein kinase CLK4
Cluster63	CHEMBL2123	Pyrimidinergic receptor P2Y4
	CHEMBL4398	Purinergic receptor P2Y2
Cluster64	CHEMBL275	Phosphodiesterase 4B
	CHEMBL288	Phosphodiesterase 4D
Cluster65	CHEMBL2534	3-phosphoinositide dependent protein kinase-1
	CHEMBL4247	ALK tyrosine kinase receptor
Cluster66	CHEMBL2431	Serine/threonine-protein kinase AKT2
	CHEMBL3055	Cyclin-dependent kinase 7
Cluster67	CHEMBL2185	Serine/threonine-protein kinase Aurora-B
	CHEMBL4282	Serine/threonine-protein kinase AKT
Cluster68	CHEMBL3231	Rho-associated protein kinase 1
	CHEMBL3024	Serine/threonine-protein kinase PLK1
Cluster69	CHEMBL2147	Serine/threonine-protein kinase PIM1
	CHEMBL4630	Serine/threonine-protein kinase Chk1
Cluster70	CHEMBL2148	Tyrosine-protein kinase JAK3
	CHEMBL3587	Dual specificity mitogen-activated protein kinase kinase 1
Cluster71	CHEMBL3023	Sphingosine kinase 2
	CHEMBL4394	Sphingosine kinase 1
Cluster72	CHEMBL2835	Tyrosine-protein kinase JAK1
	CHEMBL1974	Tyrosine-protein kinase receptor FLT3
Cluster73	CHEMBL2971	Tyrosine-protein kinase JAK2
	CHEMBL301	Cyclin-dependent kinase 2
Cluster74	CHEMBL2326	Carbonic anhydrase VII
	CHEMBL5422	Protein disulfide-isomerase
Cluster75	CHEMBL2208	MAP kinase-activated protein kinase 2
	CHEMBL2041	Tyrosine-protein kinase receptor RET
Cluster76	CHEMBL2047	Bile acid receptor FXR
	CHEMBL5868	Nuclear receptor ROR-alpha
Cluster77	CHEMBL2243	Anandamide amidohydrolase
	CHEMBL2265	Acyl coenzyme A:cholesterol acyltransferase
Cluster78	CHEMBL2689	Macrophage-stimulating protein receptor
	CHEMBL308	Cyclin-dependent kinase 1
Cluster79	CHEMBL4179	c-Jun N-terminal kinase 2
	CHEMBL3920	Protein kinase C theta
Cluster80	CHEMBL3717	Hepatocyte growth factor receptor
	CHEMBL4482	Serine/threonine-protein kinase PAK 4
Cluster81	CHEMBL1980	Sodium channel protein type V alpha subunit
	CHEMBL4296	Sodium channel protein type IX alpha subunit
Cluster82	CHEMBL3085	Excitatory amino acid transporter 1
	CHEMBL4973	Excitatory amino acid transporter 2
Cluster83	CHEMBL3116	Cyclin-dependent kinase 9
	CHEMBL4897	Serine/threonine-protein kinase PLK3
Cluster84	CHEMBL299	Protein kinase C alpha
	CHEMBL3045	Protein kinase C beta
Cluster85	CHEMBL4040	MAP kinase ERK2
	CHEMBL4101	cAMP-dependent protein kinase alpha-catalytic subunit
Cluster86	CHEMBL1841	Tyrosine-protein kinase FYN
	CHEMBL5147	Ephrin type-B receptor 4
Cluster87	CHEMBL3905	Tyrosine-protein kinase Lyn
	CHEMBL1075104	Leucine-rich repeat serine/threonine-protein kinase 2
Cluster88	CHEMBL2815	Nerve growth factor receptor Trk-A
	CHEMBL5543	Dual specificity tyrosine-phosphorylation-regulated kinase 1B
Cluster89	CHEMBL3004	Multidrug resistance-associated protein 1
	CHEMBL5393	ATP-binding cassette sub-family G member 2
Cluster90	CHEMBL3553	Tyrosine-protein kinase TYK2
	CHEMBL4722	Serine/threonine-protein kinase Aurora-A
Cluster91	CHEMBL3397	Cytochrome P450 2C9
	CHEMBL340	Cytochrome P450 3A4
Cluster92	CHEMBL3529	Inhibitor of nuclear factor kappa B kinase epsilon subunit
	CHEMBL3778	Interleukin-1 receptor-associated kinase 4
Cluster93	CHEMBL4501	Ribosomal protein S6 kinase 1
	CHEMBL4523	Serine/threonine-protein kinase PIM2
Cluster94	CHEMBL4036	Cyclin-dependent kinase 5
	CHEMBL5491	Serine/threonine-protein kinase WEE1
Cluster95	CHEMBL4979	Sodium/glucose cotransporter 1
	CHEMBL3884	Sodium/glucose cotransporter 2
Cluster96	CHEMBL5023	p53-binding protein Mdm-2
	CHEMBL1255126	Protein Mdm4
Cluster97	CHEMBL2068	Ephrin type-A receptor 2
	CHEMBL5678	G protein-coupled receptor kinase 5
Cluster98	CHEMBL4422	Free fatty acid receptor 1
	CHEMBL5339	G-protein coupled receptor 120
Cluster99	CHEMBL4681	Aldo-keto-reductase family 1 member C3
	CHEMBL5847	Aldo-keto reductase family 1 member C2
Cluster100	CHEMBL5500	Histone acetyltransferase PCAF
	CHEMBL5747	CREB-binding protein
Cluster101	CHEMBL6136	Lysine-specific histone demethylase 1
	CHEMBL2424504	Lysine-specific demethylase 5A
Cluster102	CHEMBL1163125	Bromodomain-containing protein 4
	CHEMBL2150837	ATPase family AAA domain-containing protein 2
Cluster103	CHEMBL1293257	Galactokinase
	CHEMBL2169736	Tyrosyl-DNA phosphodiesterase 2
